# Supplementary material for: Selection signature analysis reveals genes associated with tail phenotype in sheep
Source: Front Genet. 2024 Dec 11;15:1509177. doi: 10.3389/fgene.2024.1509177 (PMC11668752; doi:10.3389/fgene.2024.1509177)
Supplement: Supplementary file 1 [file Table2.xlsx]

## Sheet: Sheet4
Supplementary Table S2. Information of the 85 candidate genes
Chrom	Bin_star	Bin_end	log2(pi(BM)/pi(MG))	ZFst	Candidate genes
1	27750001	27850000	2.14783	6.20148	GLIS1
1	140400001	140500000	0.80264	3.20625	NRIP1
1	141850001	141950000	0.235984	2.93855	ROBO2
1	185950001	186050000	0.549738	2.07635	HACD2
2	59750001	59850000	0.47981	1.90488	GCNT1
2	74350001	74450000	1.4468	4.37574	KDM4C
2	77700001	77800000	0.0743273	2.85524	PTPRD
2	82250001	82350000	0.898967	2.15165	NFIB
2	84500001	84600000	0.72006	3.59199	BNC2
2	136600001	136700000	1.07465	2.57936	DLX1,LOC105607499,METAP1D
2	232900001	233000000	0.985158	2.84275	DIS3L2
3	18150001	18250000	2.00383	3.74353	MBOAT2
3	87300001	87400000	1.04325	2.71265	LOC101122183
3	93950001	94050000	0.402886	3.88691	EXOC6B
3	120950001	121050000	0.590521	3.12546	LRRIQ1,TSPAN19
3	145150001	145250000	0.200216	2.01953	PDZRN4
3	174650001	174750000	0.703074	3.06247	POLR3B
3	198750001	198850000	0.0138124	2.78472	EPS8
4	66550001	66650000	0.00939017	3.70194	CHN2,LOC106991131
4	74750001	74850000	0.385917	4.30225	TNS3
4	101000001	101100000	0.0922074	3.87186	DGKI
5	4000001	4100000	0.262084	3.20502	UPF1
5	51450001	51550000	1.42099	2.99574	ARHGAP26
5	103900001	104000000	0.774705	2.05868	EFNA5
5	104500001	104600000	0.805045	2.70052	FBXL17
6	30900001	31000000	0.587183	5.55281	GRID2
6	34200001	34300000	0.0991066	2.28885	CCSER1
6	49950001	50050000	1.23886	2.7305	PCDH7
6	84500001	84600000	0.188274	2.41647	LOC101119393
6	95100001	95200000	0.836724	3.11018	C6H4orf22
7	43250001	43350000	1.39963	3.30449	HERC1
7	82500001	82600000	0.9031	4.12132	SYNDIG1L,VRTN
8	51000001	51100000	0.625121	1.90969	NT5E
8	55350001	55450000	0.44058	2.23769	L3MBTL3
8	58450001	58550000	0.252585	2.50745	EYA4
8	72600001	72700000	1.24701	1.95204	SASH1
8	81500001	81600000	0.416645	2.46385	TMEM181
10	15800001	15900000	0.325202	1.92444	SLC25A30
10	17000001	17100000	0.472051	1.95949	ESD
10	35500001	35600000	0.320207	1.99161	FGF9
11	250001	350000	0.106362	1.99355	CA10
11	40050001	40150000	0.154363	8.78416	WIPF2
12	37600001	37700000	1.24915	3.10382	DNM3
13	22000001	22100000	1.58247	2.27376	DNAJC1
13	27250001	27350000	0.755238	6.91711	LOC105607883
13	80900001	81000000	0.593555	2.45435	BCAS1
14	7850001	7950000	0.13101	1.87988	PLCG2
14	35550001	35650000	0.193961	2.2513	HAS3
14	35600001	35700000	0.133971	2.3728	UTP4
15	2050001	2150000	0.623736	1.90953	GRIA4
15	3800001	3900000	1.62954	5.11201	PDGFD
15	35850001	35950000	0.242304	2.47359	SOX6
15	68700001	68800000	0.0422801	3.33485	LOC101108158
16	31850001	31950000	0.217752	10.8439	GHR
16	41550001	41650000	0.950752	2.47716	PDZD2
17	4500001	4600000	0.669272	3.59964	LOC105602695
17	51000001	51100000	1.07027	3.9235	LOC101115905,NCOR2
18	32800001	32900000	0.903971	2.09217	EDC3
19	2550001	2650000	1.06962	3.34533	CMC1
19	2900001	3000000	0.303319	3.98428	LOC106991755
19	21900001	22000000	0.95217	2.60028	SUMF1
19	21950001	22050000	0.801904	3.08774	LOC105603432,SETMAR
19	52450001	52550000	1.13926	3.56009	CCDC12
21	9450001	9550000	0.930919	3.90261	DLG2
21	41050001	41150000	0.673918	2.46174	HRASLS5,LGALS12
22	18450001	18550000	0.463706	2.31264	R3HCC1L
23	7350001	7450000	0.472457	2.78543	DOK6
23	49000001	49100000	0.833068	5.66447	DYM
24	11750001	11850000	0.024731	2.01243	SHISA9
25	7150001	7250000	0.0467146	2.22018	TARBP1
X	21700001	21800000	0.568081	2.26057	PCYT1B
X	30700001	30800000	1.06317	2.90446	DMD
X	35100001	35200000	0.370477	2.55576	SYTL5
X	54750001	54850000	1.74195	6.42448	SLC9A7
X	56550001	56650000	1.1859	3.49311	AR
X	57400001	57500000	2.02566	3.29687	OPHN1
X	81600001	81700000	0.694648	4.31645	AFF2
