# Supplementary material for: Selection signature analysis reveals genes associated with tail phenotype in sheep
Source: Front Genet. 2024 Dec 11;15:1509177. doi: 10.3389/fgene.2024.1509177 (PMC11668752; doi:10.3389/fgene.2024.1509177)
Supplement: Supplementary file 2 [file Table1.xls]

## Sheet: Sheet1
WIPF2
GHR
LOC105607883
SLC9A7
GLIS1
VRTN
DYM
GRID2
PDGFD
KDM4C
AFF2
TNS3
SYNDIG1L
LOC106991755
LOC101115905
NCOR2
DLG2
EXOC6B
DGKI
MBOAT2
LOC106991131
CHN2
LOC105602695
BNC2
CCDC12
AR
CMC1
LOC101108158
HERC1
OPHN1
NRIP1
UPF1
LOC105603432
TSPAN19
LRRIQ1
C6H4orf22
DNM3
SETMAR
POLR3B
ARHGAP26
ROBO2
DMD
PTPRD
DIS3L2
DOK6
EPS8
PCDH7
LOC101122183
FBXL17
SUMF1
DLX1
METAP1D
LOC105607499
SYTL5
EYA4
PDZD2
SOX6
TMEM181
HRASLS5
LGALS12
BCAS1
LOC101119393
UTP4
R3HCC1L
CCSER1
DNAJC1
PCYT1B
HAS3
L3MBTL3
TARBP1
NFIB
EDC3
HACD2
EFNA5
PDZRN4
SHISA9
CA10
FGF9
ESD
SASH1
SLC25A30
NT5E
GRIA4
GCNT1
PLCG2

## Sheet: Sheet1 (2)
动物科学学院实验材料采购计划
填报单位（盖章）：动物科学学院 经办人及电话： 审核人： 单位负责人： 时间： 年 月 日
序号	实验材料名称	实验材料分类	品牌	规格型号	单位	数量	单价（元）	合计（元）	使用方向					申请人	备注
									使用年级专业	人数	课程名称	学时	实验项目
1	牛蛙	A			只	15	20	300	21动医1、2班	80	动物生理学	24	神经-肌肉相关实验	徐睿
2	家兔	A			只	5	250	1250	21动医1、2班	80	动物生理学	24	血液、消化、泌尿实验	徐睿
3	亚硫酸新斯的明注射液（兽用）	E		10mL*10/盒	盒	5	30	150	21动医1、2班	80	动物生理学	24	消化相关实验	徐睿
4	50%葡萄糖	E		20mL*5/盒	盒	5	20	100	21动医1、2班	80	动物生理学	24	消化、泌尿实验	徐睿
5	医用纱布	C		45*500cm	包	2	75	150	21动医1、2班	80	动物生理学	24	消化、泌尿实验	徐睿
注：1、实验材料的品牌和型号如有特殊要求请务必注明，否则认为无要求。
2、实验材料的分类（请填代码）：
	A、鲜活材料（如：鸡、鱼、兔等在农贸市场采购的相关材料）；								B、疫苗试剂盒（如：氨氮快速测定试剂盒、ELISA试剂盒、疫苗等）；
	C、实验耗材（如：棉花、纱布、口罩、手套、移液枪头等）；								D、日用品（如：醋、食盐、洗衣粉、蜂蜜等）；
	E、试剂试药（如：NaOH、HCl等在化学试剂店可采购的化学药品）；								F、一般药品（如：生理盐水、葡萄糖注射液等在药店可采购到的药品）；
	G、特殊药品（如：麻醉剂等需要特殊采购的药品）；								H、其他（不在上述范围内的实验材料，请务必在备注内说明用途）。

## Sheet: Sheet1 (3)
项目名称	项目编号	起止年限	金额（万元）	经费来源
利用基因芯片筛选绵羊卵巢差异表达microRNA	2013QNJJM07	2013.01-2015.12	9	内蒙古自治区农牧业科学院
利用高通量测序技术筛选多胎绵羊卵巢microRNA	2015BS0328	2015.01-2017.12	3	内蒙古自治区科学技术厅
引进澳大利亚肉羊分子育种先进技术	S20141500032	2014.04-2014.12	4.5	内蒙古自治区外国专家局
澳大利亚肉羊先进分子育种技术引进	S20151500039	2015.01-2015.12	4.2	内蒙古自治区外国专家局

## Sheet: Legend
Whole-genome resequencing to investigate the determinants of the multi-lumbar vertebrae trait in sheep
Supporting material
Supplementary Table S1. List of primers used in the present study.
Supplementary Table S2. Number of reads and bases in quality control.
Supplementary Table S3. Read mapping statistics and coverage of depth.
Supplementary Table S4. Number of annotated SNPs in different gene regions.
Supplementary Table S5. 552 putative selected genomic regions（Pi ratio (top 5%) and FST value (top 5%) on the genome of the sheep.
Supplementary Table S6. SNPs site annotation information for putative selected genomic regions.
Supplementary Table S7. GO enrichment analysis of sweep-selected genes.
Supplementary Table S8. KEGG enrichment analysis of sweep-selected genes.

## Sheet: Supplementary Table S1
Supplementary Table S1. List of primers used in the present study.
Gene name	Primer sequence (forward/reverse)	Annealing Temperature(℃)	Primer length（bp）	Amplicon size (bp)
SFRP4-exon1	TTCGGGAAGGGAGAGAGAAAGAC	63	23	240
	GGATGGCGTTCTCCTGCGT		19
SFRP4-exon4	ATTCATGCAAAAATAAAAGCCGTG	59	24	214
	TGCCCCTCTGTGCCTACCG		19

## Sheet: Supplementary Table S2
Supplementary Table S2. Number of reads and bases in quality control.
Sample	Raw Base(bp)	Clean Base(bp)	Effective Rate(%)	Error Rate(%)	Q20(%)	Q30(%)	GC Content(%)
L6-1	26984003100	26912133900	99.73	0.04	97.66	93.47	44.22
L6-2	15086719500	15042477600	99.71	0.04	97.62	93.54	44.33
L6-3	15054550200	15017933700	99.76	0.04	97.86	94.07	44.17
L6-4	21401237100	21346305300	99.74	0.04	97.69	93.66	44.36
L6-5	22133370000	22080284700	99.76	0.04	97.67	93.63	44.28
L6-6	16566343500	16525714200	99.75	0.04	97.71	93.72	44.19
L6-7	16156209000	16115806500	99.75	0.04	97.93	94.25	44.12
L6-8	25113084600	25050859500	99.75	0.04	97.67	93.66	44.2
L6-9	19421923200	19369148100	99.73	0.04	97.85	94.08	44.39
L6-10	16339547700	16300804500	99.76	0.04	97.77	93.84	44.21
L6-11	15749804700	15708186900	99.74	0.04	97.69	93.69	44.3
L7-1	17433313500	17352227700	99.53	0.04	98.07	94.57	44.38
L7-2	21457746900	21403683900	99.75	0.04	97.75	93.79	44.32
L7-3	22499912400	22438450200	99.73	0.04	97.94	94.28	44.28
L7-4	16244938800	16201917300	99.74	0.04	97.86	94.14	44.12
L7-5	22056327600	22006819200	99.78	0.04	97.93	94.22	44.16
L7-6	12906588000	12709021500	98.47	0.04	98.11	94.86	52.66
L7-7	13122800100	13095253800	99.79	0.04	97.89	94.17	44.27
L7-8	15220418700	15181443300	99.74	0.04	97.88	94.16	44.33
L7-9	26174594100	26103029400	99.73	0.04	97.86	94.06	44.17
L7-10	20310557100	20247275400	99.69	0.04	97.81	93.98	44.18
L7-11	13704433800	13665532200	99.72	0.04	97.87	94.03	44.09
L7-12	15459852000	15415955100	99.72	0.04	97.82	93.98	44.31
L7-13	14885387400	14841340500	99.7	0.04	97.88	94.18	44.22
L7-14	13674018300	13640481600	99.75	0.04	97.71	93.75	44.34
L7-15	18563009700	18516914100	99.75	0.04	97.75	93.84	44.28
L7-16	23068939500	22998865200	99.7	0.04	97.75	93.84	44.23
L7-17	15777652800	15739996500	99.76	0.04	97.77	93.87	44.06
L7-18	16304213700	16251654900	99.68	0.04	97.96	94.37	44.32

## Sheet: Supplementary Table S3
Supplementary Table S3. Read mapping statistics and coverage of depth.
Sample	Clean_reads	mapped_reads	mapping_rate	Average_depth	Coverage_1X	Coverage_4X
L6-1	179414226	177454332	0.9891	7.95	0.9561	0.8693
L6-2	100283184	99262748	0.9898	4.68	0.9348	0.5674
L6-3	100119558	99237942	0.9912	4.75	0.9359	0.5796
L6-4	142308702	140986788	0.9907	6.52	0.9518	0.784
L6-5	147201898	145462883	0.9882	6.82	0.9531	0.8073
L6-6	110171428	109199004	0.9912	5.09	0.9408	0.6292
L6-7	107438710	106498440	0.9912	5.05	0.9405	0.6238
L6-8	167005730	165436106	0.9906	7.63	0.9553	0.8539
L6-9	129127654	127715984	0.9891	6.03	0.9491	0.7419
L6-10	108672030	107697494	0.991	5.1	0.9409	0.6312
L6-11	104721246	103711206	0.9904	4.81	0.9366	0.5895
L7-1	115681518	114658686	0.9912	5.2	0.9433	0.6475
L7-2	142691226	140375624	0.9838	6.5	0.9494	0.773
L7-3	149589668	147418194	0.9855	6.68	0.9503	0.7851
L7-4	108012782	107061528	0.9912	5.07	0.941	0.6294
L7-5	146712128	145436687	0.9913	6.83	0.953	0.8078
L7-6	84726810	83363074	0.9839	5	0.6621	0.3166
L7-7	87301692	86522015	0.9911	4.2	0.9242	0.4881
L7-8	101209622	100327555	0.9913	4.74	0.9358	0.5798
L7-9	174020196	171475583	0.9854	7.8	0.9554	0.8634
L7-10	134981836	133848543	0.9916	6.21	0.9499	0.754
L7-11	91103548	90104015	0.989	4.37	0.9274	0.5158
L7-12	102773034	101583240	0.9884	4.78	0.9327	0.5789
L7-13	98942270	97404505	0.9845	4.6	0.9336	0.559
L7-14	90936544	90096790	0.9908	4.3	0.9286	0.5088
L7-15	123446094	122350958	0.9911	5.55	0.946	0.6887
L7-16	153325768	151847253	0.9904	6.91	0.9535	0.8157
L7-17	104933310	104036933	0.9915	4.93	0.9391	0.6093
L7-18	108344366	105691543	0.9755	4.96	0.9361	0.607

## Sheet: Supplementary Table S4
Supplementary Table S4. Number of annotated SNPs in different gene regions.
Category	Number of SNPs
Upstream	67127
Stop gain	441
Stop loss	20
Exonic
Synonymous	52553
Non-synonymous	31950
Intronic	2640544
Splicing	366
Downstream	66047
upstream/downstream	809
Intergenic	7264089
ts	7352556
tv	2771462
ts/tv	2.652
Total	10124018

## Sheet: Supplementary Table S5
Supplementary Table S5. 552 putative selected genomic regions（Pi ratio (top 5%) and FST value (top 5%) on the genome of the sheep.
Genelist	Chrom	BIN_START	BIN_END	pi-A	pi-B	log2(pia/pib)	Fst	Gene_name
ENSOART00000008971	4	49680001	49720000	0.000291358	0.000589646	1.01706	0.232533	NME8;
ENSOART00000008971;;ENSOART00000009693	4	49700001	49740000	0.000367566	0.000700901	0.931207	0.222078	NME8;SFRP4;
ENSOART00000010652;;ENSOART00000010850	17	69520001	69560000	0.000272697	0.000536896	0.977344	0.208636	LIMK2;PIK3IP1;
ENSOART00000010652	17	69500001	69540000	0.000443688	0.000903799	1.02646	0.20382	LIMK2;
ENSOART00000010949	17	69560001	69600000	0.000357676	0.000509545	0.510556	0.202361	PATZ1;
ENSOART00000008971	4	49660001	49700000	0.00034446	0.000554772	0.687559	0.200758	NME8;
ENSOART00000009312;;ENSOART00000006468	10	19440001	19480000	0.000587282	0.00081713	0.476512	0.179068	RCBTB1;RCBTB1;
ENSOART00000014393	8	50980001	51020000	0.000130615	0.00102331	2.96985	0.177408	SNX14;
ENSOART00000000098	5	6520001	6560000	0.000281468	0.00104923	1.89829	0.175788	AP1M1;
ENSOART00000007459;;ENSOART00000007488	11	54180001	54220000	0.000682951	0.00125529	0.878167	0.174215	ST6GALNAC2;PRCD;
ENSOART00000019397;;ENSOART00000019659;;ENSOART00000019933;;ENSOART00000019803;;ENSOART00000019984	17	72140001	72180000	0.000433873	0.000665506	0.617179	0.173221	TRMT2A;ZDHHC8;CDC45;DGCR8;RANBP1;
ENSOART00000005678	25	24880001	24920000	0.000311314	0.000546125	0.810861	0.171923	CCAR1;
ENSOART00000011869	4	71580001	71620000	0.000553937	0.00142684	1.36503	0.171222	NPY;
ENSOART00000005678	25	24860001	24900000	0.000329551	0.000579112	0.813341	0.171038	CCAR1;
ENSOART00000010652;;ENSOART00000010505	17	69480001	69520000	0.000730096	0.00122535	0.747036	0.16932	LIMK2;RNF185;
ENSOART00000022397	1	199780001	199820000	0.000167215	0.000520554	1.63834	0.167292	SENP2;
ENSOART00000010850;;ENSOART00000010652	17	69540001	69580000	0.00031521	0.000547794	0.79732	0.158006	PIK3IP1;LIMK2;
ENSOART00000001741;;ENSOART00000001726	2	235140001	235180000	0.000668437	0.00129157	0.950262	0.157808	FABP3;FABP3;
ENSOART00000014393	8	51000001	51040000	0.000194817	0.00117025	2.58663	0.157148	SNX14;
ENSOART00000009312	10	19420001	19460000	0.000571728	0.000828971	0.535993	0.156182	RCBTB1;
ENSOART00000012923	10	30440001	30480000	0.000273569	0.000490977	0.843751	0.155692	USPL1;
ENSOART00000007459	11	54160001	54200000	0.000826441	0.00156089	0.917385	0.155042	ST6GALNAC2;
ENSOART00000019405	X	117780001	117820000	0.000167758	0.000516099	1.62127	0.153455	CHRDL1;
ENSOART00000022394;;ENSOART00000022397	1	199760001	199800000	0.000271492	0.000723259	1.4136	0.152393	IGF2BP2;SENP2;
ENSOART00000005257	17	57480001	57520000	0.000270405	0.00043286	0.678779	0.152054	FBXO21;
ENSOART00000014535	2	71040001	71080000	0.000120305	0.000482945	2.00516	0.151976	RFX3;
ENSOART00000010214	17	52420001	52460000	0.000396944	0.000872219	1.13575	0.150502	KNTC1;
ENSOART00000022362	2	228440001	228480000	0.000904979	0.00138336	0.61222	0.14993	COL4A3;
ENSOART00000013377	2	182520001	182560000	0.000543847	0.000784291	0.528188	0.148462	INSIG2;
ENSOART00000019963	6	33960001	34000000	0.00036946	0.000920994	1.31777	0.147843	CCSER1;
ENSOART00000011893;;ENSOART00000011701	11	17440001	17480000	0.000835572	0.00164471	0.976997	0.146103	RHBDL3;C17orf75;
ENSOART00000011778	24	30820001	30860000	0.00028301	0.000435032	0.620268	0.145631	CALN1;
ENSOART00000010844;;ENSOART00000010825	X	122220001	122260000	0.000119901	0.000256267	1.0958	0.14504	MORF4L2;TCEAL1;
ENSOART00000011992	8	29800001	29840000	0.000177809	0.000365998	1.04151	0.144239	PDSS2;
ENSOART00000011577;;ENSOART00000011701	11	17420001	17460000	0.000422037	0.000777774	0.881982	0.144144	ZNF207;C17orf75;
ENSOART00000005936;;ENSOART00000005968	10	81640001	81680000	0.000140737	0.000412853	1.55263	0.143	EFNB2;ARGLU1;
ENSOART00000019963	6	33980001	34020000	0.000484957	0.00094536	0.963007	0.141762	CCSER1;
ENSOART00000000690	11	24700001	24740000	0.000118185	0.000316451	1.42094	0.140627	SMTNL2;
ENSOART00000003982	13	61140001	61180000	0.000306646	0.000887723	1.53354	0.139708	ASXL1;
ENSOART00000000098;;ENSOART00000000318	5	6540001	6580000	0.000352975	0.000763075	1.11226	0.139282	AP1M1;FAM32A;
ENSOART00000021082	3	182040001	182080000	0.000340436	0.000615276	0.85385	0.138864	FGD4;
ENSOART00000012923	10	30420001	30460000	0.000531064	0.000872336	0.715998	0.137497	USPL1;
ENSOART00000011612	1	111960001	112000000	0.000393688	0.000660778	0.747113	0.137197	SH2D1B;
ENSOART00000019397;;ENSOART00000019984;;ENSOART00000019933;;ENSOART00000019803;;ENSOART00000005326;;ENSOART00000005333	17	72160001	72200000	0.000286192	0.000431211	0.591411	0.134237	TRMT2A;ZDHHC8;ZDHHC8;CDC45;ZDHHC8;RANBP1;
ENSOART00000022362	2	228460001	228500000	0.000690749	0.0010736	0.636223	0.133902	COL4A3;
ENSOART00000008849;;ENSOART00000009261	17	52300001	52340000	0.000312714	0.000558595	0.836959	0.133631	CCDC62;DENR;
ENSOART00000001799	4	52320001	52360000	0.000505474	0.000706721	0.483504	0.133574	TFEC;
ENSOART00000010336	2	37580001	37620000	0.000155852	0.00027359	0.811839	0.133387	NFX1;
ENSOART00000020524;;ENSOART00000020482	3	217020001	217060000	0.000583286	0.00115909	0.990717	0.132962	NAGA;WBP2NL;
ENSOART00000010774;;ENSOART00000010776	26	23120001	23160000	0.000522937	0.000894152	0.773883	0.13272	LONRF1;LONRF1;
ENSOART00000020561	5	106040001	106080000	0.000692862	0.000992713	0.518809	0.132177	MAN2A1;
ENSOART00000010343	18	4560001	4600000	0.00119717	0.00172601	0.527813	0.13211	LRRK1;
ENSOART00000010336;;ENSOART00000010299	2	37560001	37600000	0.000208791	0.00034905	0.741374	0.131888	NFX1;AQP3;
ENSOART00000022345	3	196100001	196140000	0.000554152	0.000831677	0.585742	0.131722	PLCZ1;
ENSOART00000010120	X	50300001	50340000	0.000149991	0.000536424	1.8385	0.131059	MAGED1;
ENSOART00000014378	12	53560001	53600000	0.00041875	0.000903755	1.10984	0.129869	RABGAP1L;
ENSOART00000009693	4	49720001	49760000	0.00039395	0.000570467	0.534131	0.129565	SFRP4;
ENSOART00000019585	2	204140001	204180000	0.000434888	0.000983004	1.17655	0.129464	NBEAL1;
ENSOART00000011992	8	29880001	29920000	0.00037773	0.00067193	0.830956	0.128733	PDSS2;
ENSOART00000015058;;ENSOART00000014970;;ENSOART00000014962	3	213420001	213460000	0.000380905	0.000882655	1.21242	0.128616	GGA1;LGALS2;CDC42EP1;
ENSOART00000005257	17	57500001	57540000	0.000337044	0.000491697	0.544833	0.128495	FBXO21;
ENSOART00000010505	17	69460001	69500000	0.00084569	0.00119032	0.493149	0.127664	RNF185;
ENSOART00000000690	11	24680001	24720000	0.000215394	0.00059232	1.4594	0.125619	SMTNL2;
ENSOART00000005695	12	30700001	30740000	0.000838294	0.00167221	0.996228	0.123531	DESI2;
ENSOART00000009154;;ENSOART00000009327	3	162740001	162780000	0.000361402	0.000631011	0.804061	0.123305	BAZ2A;RBMS2;
ENSOART00000010336	2	37600001	37640000	0.000183001	0.000318521	0.799537	0.122557	NFX1;
ENSOART00000004898	13	23440001	23480000	0.000329192	0.000751996	1.1918	0.122481	MSRB2;
ENSOART00000010343	18	4540001	4580000	0.000977093	0.001467	0.586301	0.122328	LRRK1;
ENSOART00000011976	X	9320001	9360000	8.04847e-05	0.00020228	1.32957	0.122256	MSL3;
ENSOART00000001741;;ENSOART00000001726	2	235120001	235160000	0.00109448	0.0015992	0.547105	0.121528	FABP3;FABP3;
ENSOART00000009745;;ENSOART00000010111	11	8780001	8820000	0.000941187	0.00132678	0.495376	0.121469	LPO;MPO;
ENSOART00000022204;;ENSOART00000022232	3	150200001	150240000	0.000393625	0.000650038	0.723702	0.121212	YEATS4;YEATS4;
ENSOART00000001774	9	44560001	44600000	0.0006377	0.000935196	0.552391	0.120865	CPA6;
ENSOART00000020524;;ENSOART00000020533;;ENSOART00000020529	3	217040001	217080000	0.000570047	0.00113639	0.995305	0.120522	NAGA;NDUFA6;SMDT1;
ENSOART00000019963	6	34000001	34040000	0.000646969	0.00100963	0.642058	0.119566	CCSER1;
ENSOART00000014393;;ENSOART00000014333	8	50960001	51000000	0.000148595	0.000486176	1.71009	0.119213	SNX14;SYNCRIP;
ENSOART00000019427	5	49020001	49060000	9.97443e-05	0.000342319	1.77904	0.119065	SLC4A9;
ENSOART00000018406	3	173520001	173560000	0.000936444	0.00143136	0.612122	0.117418	SLC41A2;
ENSOART00000009261;;ENSOART00000008849	17	52320001	52360000	0.000327559	0.000679787	1.05333	0.116492	DENR;CCDC62;
ENSOART00000023037	7	72480001	72520000	0.000759527	0.00109969	0.533924	0.116313	RHOJ;
ENSOART00000010246	18	4400001	4440000	0.000734905	0.00127365	0.793339	0.115938	CHSY1;
ENSOART00000005968	10	81660001	81700000	0.000125611	0.000328483	1.38686	0.1157	ARGLU1;
ENSOART00000010299	2	37540001	37580000	0.000307069	0.0004816	0.649273	0.115541	AQP3;
ENSOART00000022096	3	203440001	203480000	0.00055913	0.000825965	0.562897	0.115527	TAS2R42;
ENSOART00000020561	5	106160001	106200000	0.00110241	0.00170765	0.631351	0.11379	MAN2A1;
ENSOART00000019397;;ENSOART00000019659;;ENSOART00000019608	17	72120001	72160000	0.000519184	0.000789445	0.604593	0.113543	CDC45;DGCR8;TANGO2;
ENSOART00000010299	2	37520001	37560000	0.000507231	0.000783548	0.627379	0.113412	AQP3;
ENSOART00000005278	4	15160001	15200000	0.000561486	0.000946214	0.752916	0.112003	C1GALT1;
ENSOART00000014535	2	71060001	71100000	0.000309525	0.000903393	1.5453	0.11186	RFX3;
ENSOART00000002003	5	34860001	34900000	0.000735613	0.00110939	0.592748	0.111438	SEMA6A;
ENSOART00000018254;;ENSOART00000018299;;ENSOART00000018289	11	23800001	23840000	0.000566832	0.000844442	0.575077	0.111104	OR3A1;ASPA;SPATA22;
ENSOART00000008908	5	16560001	16600000	0.000571086	0.000901859	0.659194	0.11076	SAFB2;
ENSOART00000014333	8	50940001	50980000	0.000119181	0.000376247	1.65853	0.110521	SYNCRIP;
ENSOART00000021939;;ENSOART00000021942	1	185220001	185260000	0.000165988	0.000634742	1.93509	0.110231	PARP9;DTX3L;
ENSOART00000000347	1	215120001	215160000	0.000370549	0.000941859	1.34585	0.109607	PRKCI;
ENSOART00000022394	1	199740001	199780000	0.000366835	0.000850374	1.21297	0.10837	IGF2BP2;
ENSOART00000010939	X	90000001	90040000	0.000325577	0.000590145	0.858071	0.108232	SLITRK4;
ENSOART00000014008;;ENSOART00000014161	11	39940001	39980000	0.000339706	0.000475068	0.483847	0.107972	THRA;NR1D1;
ENSOART00000011612	1	111980001	112020000	0.000356764	0.000622027	0.802007	0.107606	SH2D1B;
ENSOART00000011858	1	42260001	42300000	0.000520351	0.000985269	0.921033	0.106784	MIER1;
ENSOART00000001410;;ENSOART00000001475;;ENSOART00000001462	24	2540001	2580000	0.00114947	0.00162194	0.496752	0.105941	ZNF205;ZNF205;ZNF205;
ENSOART00000009154;;ENSOART00000009041	3	162720001	162760000	0.000230033	0.000357663	0.63676	0.10576	BAZ2A;ATP5F1B;
ENSOART00000014204;;ENSOART00000014287	18	21260001	21300000	0.000626793	0.00104323	0.734996	0.104833	IQGAP1;ZSCAN2;
ENSOART00000021032	3	181680001	181720000	0.000419392	0.000915453	1.12619	0.104831	PKP2;
ENSOART00000020319	4	43980001	44020000	0.000498725	0.000823549	0.72361	0.104783	FGL2;
ENSOART00000008908;;ENSOART00000008980	5	16580001	16620000	0.000499888	0.00072517	0.536714	0.104663	SAFB2;SAFB2;
ENSOART00000010214	17	52440001	52480000	0.000442702	0.000883842	0.997453	0.104043	KNTC1;
ENSOART00000014714	16	59200001	59240000	0.000685904	0.0010155	0.566112	0.10402	DNAH5;
ENSOART00000004966	17	51300001	51340000	0.000149536	0.000327309	1.13016	0.104008	ZNF664;
ENSOART00000014667	2	72860001	72900000	0.000229204	0.000362023	0.659449	0.103664	JAK2;
ENSOART00000019076	4	43260001	43300000	0.000943029	0.00145153	0.6222	0.102864	MAGI2;
ENSOART00000014442	8	51100001	51140000	0.000313962	0.000883096	1.49198	0.101555	NT5E;
ENSOART00000014378	12	53580001	53620000	0.000510151	0.00087201	0.77342	0.10146	RABGAP1L;
ENSOART00000000834	X	124480001	124520000	7.05617e-05	0.000203458	1.52777	0.101321	NRK;
ENSOART00000000521	4	44700001	44740000	0.00032839	0.000554353	0.755395	0.101259	RELN;
ENSOART00000018588	1	154680001	154720000	0.000473662	0.000694156	0.551402	0.100731	ZNF654;
ENSOART00000020561	5	106140001	106180000	0.00109076	0.00151992	0.478662	0.100434	MAN2A1;
ENSOART00000019427	5	49040001	49080000	8.27096e-05	0.000252912	1.61251	0.100266	SLC4A9;
ENSOART00000011858	1	42240001	42280000	0.000145227	0.000279185	0.942912	0.100265	MIER1;
ENSOART00000006790	13	27280001	27320000	0.000343621	0.00112859	1.71563	0.0998935	BEND7;
ENSOART00000012476	9	88120001	88160000	0.000876438	0.0012301	0.489052	0.0996499	CNBD1;
ENSOART00000009344	X	49560001	49600000	0.000171276	0.000399052	1.22025	0.0995833	SMC1A;
ENSOART00000018406	3	173500001	173540000	0.00102309	0.00160014	0.645265	0.0994717	SLC41A2;
ENSOART00000005936	10	81620001	81660000	0.000403352	0.000666291	0.724113	0.09944	EFNB2;
ENSOART00000022422	7	35320001	35360000	0.000222072	0.00046935	1.07964	0.0993373	UBR1;
ENSOART00000006877;;ENSOART00000006824	11	36900001	36940000	0.000742166	0.00106955	0.52719	0.0992812	B4GALNT2;GNGT2;
ENSOART00000009809;;ENSOART00000009672	10	86380001	86420000	0.000314685	0.000533911	0.762691	0.0991097	UPF3A;CDC16;
ENSOART00000014204;;ENSOART00000014287	18	21280001	21320000	0.000586613	0.000861636	0.554669	0.0988987	IQGAP1;ZSCAN2;
ENSOART00000021727	1	183720001	183760000	0.000712518	0.00155986	1.13042	0.0988334	GTF2E1;
ENSOART00000013850;;ENSOART00000014008	11	39920001	39960000	0.000257353	0.000432648	0.749445	0.0985188	MED24;THRA;
ENSOART00000013020	10	31020001	31060000	0.00062473	0.000868535	0.475351	0.0984097	UBL3;
ENSOART00000006790	13	27300001	27340000	0.00027912	0.00109568	1.97287	0.0981891	BEND7;
ENSOART00000015506	9	35160001	35200000	0.000429237	0.000651772	0.602593	0.0972308	SOX17;
ENSOART00000004219;;ENSOART00000003982	13	61160001	61200000	0.000482861	0.000989878	1.03564	0.0972099	NOL4L;ASXL1;
ENSOART00000001821;;ENSOART00000001985	25	42800001	42840000	0.000973786	0.00157	0.689088	0.0967189	WDFY4;LRRC18;
ENSOART00000016058	X	58160001	58200000	0.000293153	0.000413001	0.494491	0.0965427	STARD8;
ENSOART00000014535	2	71120001	71160000	0.000296731	0.000743376	1.32494	0.0964597	RFX3;
ENSOART00000008727	4	49580001	49620000	0.000446959	0.000669408	0.582743	0.096405	PNPLA8;
ENSOART00000014442	8	51080001	51120000	0.000524176	0.00156691	1.5798	0.0962874	NT5E;
ENSOART00000014762	1	121200001	121240000	0.00157816	0.00221292	0.487708	0.0961274	SYNJ1;
ENSOART00000022397	1	199800001	199840000	0.000383365	0.000673401	0.812747	0.0958265	SENP2;
ENSOART00000006877	11	36920001	36960000	0.000549111	0.00102303	0.897679	0.0958011	B4GALNT2;
ENSOART00000010939	X	89980001	90020000	0.000272537	0.000524254	0.943814	0.0955424	SLITRK4;
ENSOART00000007038	15	48640001	48680000	0.000715995	0.00110253	0.622796	0.0954243	OR51F1;
ENSOART00000019585	2	204120001	204160000	0.000563286	0.00114161	1.01913	0.0951448	NBEAL1;
ENSOART00000007053	15	48660001	48700000	0.000435772	0.000646268	0.568559	0.0950545	OR51F1;
ENSOART00000018454	X	112580001	112620000	0.000157694	0.000474502	1.58929	0.0950471	CT83;
ENSOART00000010041	1	256520001	256560000	0.000787418	0.00117456	0.576919	0.0949393	MRPL3;
ENSOART00000003947	4	92900001	92940000	0.000924095	0.00160021	0.792148	0.0949315	KCP;
ENSOART00000006915	1	244640001	244680000	0.000188169	0.000446083	1.24528	0.094815	XRN1;
ENSOART00000009674	12	33740001	33780000	0.000754996	0.0012358	0.710904	0.0943534	RGS7;
ENSOART00000019963	6	33940001	33980000	0.000536835	0.000990367	0.883485	0.0940761	CCSER1;
ENSOART00000021939;;ENSOART00000021942;;ENSOART00000021950	1	185240001	185280000	0.000435497	0.000839983	0.947697	0.0937147	PARP9;DTX3L;PARP14;
ENSOART00000002811	7	85640001	85680000	0.000993766	0.00142287	0.517826	0.0936583	SPTLC2;
ENSOART00000011612	1	112000001	112040000	0.000451888	0.000749239	0.729461	0.0933138	SH2D1B;
ENSOART00000006790	13	27320001	27360000	0.000251365	0.000968985	1.94669	0.0932794	BEND7;
ENSOART00000002453;;ENSOART00000002475;;ENSOART00000002493	1	20620001	20660000	0.000121166	0.000270129	1.15666	0.0932562	RAD54L;LRRC41;LRRC41;
ENSOART00000007264;;ENSOART00000007789;;ENSOART00000007795	18	67240001	67280000	0.000550551	0.000944766	0.779081	0.0932435	TDRD9;RD3L;RD3L;
ENSOART00000017270;;ENSOART00000017324	X	108780001	108820000	0.000182685	0.000259619	0.507038	0.092963	ENOX2;ENOX2;
ENSOART00000016353	3	114940001	114980000	0.0007412	0.00111203	0.585261	0.0929002	SYT1;
ENSOART00000003003	20	50300001	50340000	8.32225e-05	0.00027992	1.74997	0.0927392	GMDS;
ENSOART00000000347	1	215140001	215180000	0.000594101	0.00125745	1.08172	0.0926761	PRKCI;
ENSOART00000010279	2	37500001	37540000	0.000770779	0.00110644	0.521536	0.0923827	AQP3;
ENSOART00000013058	17	52820001	52860000	0.000110891	0.00040269	1.86053	0.0912943	MLXIP;
ENSOART00000015452	18	22760001	22800000	6.06012e-05	0.000244215	2.01073	0.0912645	BNC1;
ENSOART00000015508	X	103040001	103080000	0.000127055	0.00027384	1.10788	0.0906216	TENM1;
ENSOART00000001741	2	235160001	235200000	0.000522825	0.00101434	0.956141	0.0906179	FABP3;
ENSOART00000015452	18	22740001	22780000	0.000104933	0.000290796	1.47054	0.0902671	BNC1;
ENSOART00000016262;;ENSOART00000016168	24	35340001	35380000	0.000440419	0.000720474	0.71007	0.0900836	CLDN15;FIS1;
ENSOART00000010214	17	52460001	52500000	0.0002333	0.000399342	0.775439	0.0900803	KNTC1;
ENSOART00000002770	X	134160001	134200000	8.35048e-05	0.000406378	2.28289	0.0900687	DIAPH2;
ENSOART00000006748	2	10080001	10120000	0.000895268	0.00134584	0.588115	0.0899855	RGS3;
ENSOART00000013465	6	86160001	86200000	0.000622982	0.00104745	0.749619	0.0898516	SLC4A4;
ENSOART00000002486	26	33620001	33660000	0.00154136	0.00221175	0.520984	0.0898352	IDO2;
ENSOART00000003866	X	41400001	41440000	0.000101054	0.00031787	1.65331	0.0893224	EFHC2;
ENSOART00000014962;;ENSOART00000014970	3	213400001	213440000	0.000595698	0.00118303	0.989834	0.0892561	CDC42EP1;LGALS2;
ENSOART00000009327	3	162760001	162800000	0.000534542	0.000748565	0.485824	0.0889637	RBMS2;
ENSOART00000018588	1	154660001	154700000	0.00048071	0.000715366	0.573515	0.0888272	ZNF654;
ENSOART00000021785	1	184300001	184340000	0.000546087	0.00102743	0.911837	0.0886256	POLQ;
ENSOART00000005695	12	30680001	30720000	0.00113808	0.00161992	0.509321	0.088286	DESI2;
ENSOART00000009698	4	66640001	66680000	0.000700318	0.00116279	0.731508	0.0881956	PRR15;
ENSOART00000014714	16	59220001	59260000	0.000565583	0.00079081	0.483592	0.088109	DNAH5;
ENSOART00000010844	X	122240001	122280000	0.000139507	0.000223655	0.680937	0.0879662	MORF4L2;
ENSOART00000013828	17	16980001	17020000	0.000451327	0.000647304	0.52027	0.0878119	CLGN;
ENSOART00000013465	6	86140001	86180000	0.000922675	0.00129804	0.49244	0.0877155	SLC4A4;
ENSOART00000012501	13	30900001	30940000	0.000431427	0.000722938	0.744755	0.0876238	ST8SIA6;
ENSOART00000020042	6	12100001	12140000	0.00049158	0.000712124	0.534702	0.0875361	ARSJ;
ENSOART00000017223	X	18680001	18720000	0.000180027	0.000264868	0.55706	0.087411	CNKSR2;
ENSOART00000017707	6	116440001	116480000	7.09968e-05	0.000430586	2.60048	0.0873776	SLBP;
ENSOART00000018546	4	77540001	77580000	0.000526905	0.000786397	0.577715	0.0870476	STK17A;
ENSOART00000023037	7	72460001	72500000	0.000786417	0.00113752	0.532525	0.087004	RHOJ;
ENSOART00000008857	5	39960001	40000000	0.000573657	0.00124537	1.11831	0.0868256	OR2G6;
ENSOART00000012995	19	42560001	42600000	0.000505395	0.000717702	0.505974	0.0865864	C3orf67;
ENSOART00000000299	X	121840001	121880000	0.000255431	0.000356729	0.481895	0.086449	RADX;
ENSOART00000016641	1	270820001	270860000	0.000803621	0.00135475	0.753439	0.0864155	ANKRD28;
ENSOART00000018906	3	28460001	28500000	0.000159937	0.000239699	0.58372	0.0863541	LDAH;
ENSOART00000011059	19	53500001	53540000	0.000791415	0.00119678	0.596652	0.086099	SACM1L;
ENSOART00000004898	13	23420001	23460000	0.000231685	0.000407765	0.815573	0.0860975	MSRB2;
ENSOART00000017407	9	73060001	73100000	0.000444265	0.00115247	1.37524	0.086071	RIMS2;
ENSOART00000004057;;ENSOART00000003950	7	99780001	99820000	0.000139499	0.00046393	1.73365	0.0860577	SPG11;EIF3J;
ENSOART00000020155	3	33220001	33260000	0.000374982	0.000542568	0.532983	0.0858741	RAB10;
ENSOART00000010041	1	256500001	256540000	0.000778419	0.00109143	0.487601	0.0858733	MRPL3;
ENSOART00000015302	18	22500001	22540000	0.000194435	0.000282374	0.538319	0.0857945	BTBD1;
ENSOART00000011649	2	173940001	173980000	0.000503663	0.000825542	0.712883	0.0856247	UBXN4;
ENSOART00000018636	4	40400001	40440000	0.000293992	0.000526806	0.841495	0.0848113	SEMA3C;
ENSOART00000014535	2	71140001	71180000	0.000336786	0.000717229	1.0906	0.0846013	RFX3;
ENSOART00000006877	11	36940001	36980000	0.000346513	0.000730845	1.07666	0.0844595	B4GALNT2;
ENSOART00000021650;;ENSOART00000021673	3	145880001	145920000	0.000917852	0.00128268	0.482828	0.0844537	CNTN1;CNTN1;
ENSOART00000006587	13	27240001	27280000	0.000118245	0.000438206	1.88983	0.0841619	BEND7;
ENSOART00000002003	5	34880001	34920000	0.000456447	0.000692231	0.600806	0.0840189	SEMA6A;
ENSOART00000019819	2	204260001	204300000	0.00075554	0.00107026	0.502381	0.0837733	ABI2;
ENSOART00000010149	1	37560001	37600000	0.000630236	0.00109711	0.799744	0.0836388	DOCK7;
ENSOART00000004512	17	4940001	4980000	0.000668392	0.00131247	0.973518	0.0836077	FBXW7;
ENSOART00000010336;;ENSOART00000010353	2	37620001	37660000	0.00020292	0.00031897	0.65251	0.0835984	NFX1;NFX1;
ENSOART00000015329;;ENSOART00000015205;;ENSOART00000015196	3	213500001	213540000	0.000331329	0.00121701	1.877	0.0835374	TRIOBP;LGALS1;LGALS1;
ENSOART00000001530	1	218000001	218040000	0.000950406	0.00135763	0.514475	0.0832529	SERPINI2;
ENSOART00000003163	7	89460001	89500000	0.000109306	0.000417733	1.93421	0.0831226	GTF2A1;
ENSOART00000010761	25	34920001	34960000	0.000331515	0.000720416	1.11976	0.0830622	ZCCHC24;
ENSOART00000006513	2	9120001	9160000	0.000249921	0.000457012	0.87076	0.083057	ATP6V1G1;
ENSOART00000023039	7	72700001	72740000	0.000183841	0.000368264	1.00228	0.0829697	PPP2R5E;
ENSOART00000002151	4	55480001	55520000	0.000613999	0.00102414	0.738105	0.082861	BMT2;
ENSOART00000015873	9	52980001	53020000	0.000490331	0.000909675	0.891595	0.0827996	PEX2;
ENSOART00000003492	23	46500001	46540000	0.00075249	0.00113876	0.597719	0.0826596	LOXHD1;
ENSOART00000020720	6	95300001	95340000	0.000821907	0.00116788	0.506845	0.082514	FGF5;
ENSOART00000012929	2	180140001	180180000	0.000468836	0.00131168	1.48426	0.0824344	DPP10;
ENSOART00000003815	3	155200001	155240000	0.000303243	0.000565923	0.900131	0.0824248	XPOT;
ENSOART00000002420	1	20580001	20620000	0.000274648	0.000479723	0.804618	0.0823938	LURAP1;
ENSOART00000019076	4	43240001	43280000	0.00063039	0.000969099	0.620399	0.0821571	MAGI2;
ENSOART00000010401	1	37780001	37820000	0.00033436	0.000535611	0.679783	0.0817024	ATG4C;
ENSOART00000020449	5	104600001	104640000	0.000307329	0.000513682	0.741092	0.0813554	EFNA5;
ENSOART00000000278	1	215100001	215140000	0.000465566	0.000880578	0.919465	0.0811794	SKIL;
ENSOART00000015508	X	103020001	103060000	0.000125025	0.000252907	1.01639	0.0810891	TENM1;
ENSOART00000004152	25	10320001	10360000	0.000770564	0.00146828	0.93014	0.0809575	RYR2;
ENSOART00000003020	13	24200001	24240000	0.000761512	0.00129817	0.769541	0.0808708	KIAA1217;
ENSOART00000016122	24	35320001	35360000	0.000759406	0.00117667	0.631766	0.0807835	IFT22;
ENSOART00000013058	17	52840001	52880000	0.000160425	0.000361471	1.17198	0.0807298	MLXIP;
ENSOART00000008677	15	8540001	8580000	0.00065216	0.00103621	0.668019	0.080684	CNTN5;
ENSOART00000018472	1	152380001	152420000	0.000871152	0.00124554	0.515775	0.0806619	CADM2;
ENSOART00000018406	3	173540001	173580000	0.000557507	0.000912583	0.710966	0.0806468	SLC41A2;
ENSOART00000006505	2	9080001	9120000	0.000276558	0.000635199	1.19963	0.0802957	TMEM268;
ENSOART00000008938	16	26020001	26060000	0.000786617	0.00129896	0.723624	0.0801366	ITGA2;
ENSOART00000013632	4	74800001	74840000	0.000656539	0.00106209	0.693953	0.0801205	TNS3;
ENSOART00000003317	7	96580001	96620000	0.000686773	0.00137019	0.996471	0.0800059	GALC;
ENSOART00000003440	3	69040001	69080000	0.000533019	0.0012052	1.17701	0.0798064	EML6;
ENSOART00000005474	8	89260001	89300000	0.000348108	0.000936988	1.4285	0.0797911	SMOC2;
ENSOART00000002770	X	134180001	134220000	9.74775e-05	0.000336982	1.78953	0.0797711	DIAPH2;
ENSOART00000004092	7	99880001	99920000	0.00037114	0.000540932	0.543484	0.0796601	PATL2;
ENSOART00000002453	1	20600001	20640000	0.000215188	0.000367356	0.771581	0.079623	RAD54L;
ENSOART00000006790	13	27340001	27380000	0.000372693	0.00116032	1.63846	0.0795193	BEND7;
ENSOART00000002420;;ENSOART00000002398	1	20560001	20600000	0.000233729	0.000524486	1.16607	0.0794167	LURAP1;POMGNT1;
ENSOART00000020426	13	49160001	49200000	7.30265e-05	0.000296886	2.02342	0.0793135	BMP2;
ENSOART00000020449	5	104580001	104620000	0.000366048	0.000612382	0.742399	0.0792316	EFNA5;
ENSOART00000015058;;ENSOART00000015173	3	213440001	213480000	0.000293237	0.000721765	1.29946	0.0792096	GGA1;GGA1;
ENSOART00000021390	3	185000001	185040000	0.000385942	0.00058796	0.607334	0.079094	FAR2;
ENSOART00000005148	13	72920001	72960000	0.000818451	0.00119591	0.547141	0.0790026	STK4;
ENSOART00000007518	8	5780001	5820000	0.000340053	0.00047599	0.485172	0.0789869	PHIP;
ENSOART00000003003	20	50320001	50360000	0.000136012	0.000408033	1.58495	0.0788318	GMDS;
ENSOART00000006022	14	47140001	47180000	0.000531724	0.000809457	0.606277	0.0788005	SIPA1L3;
ENSOART00000022204;;ENSOART00000022245	3	150260001	150300000	0.000893252	0.00136682	0.613684	0.0787943	YEATS4;YEATS4;
ENSOART00000022044	1	188240001	188280000	0.000371083	0.000920899	1.3113	0.078736	OSBPL11;
ENSOART00000019963	6	34020001	34060000	0.000658916	0.000973616	0.563258	0.078699	CCSER1;
ENSOART00000009900	17	69380001	69420000	0.000926393	0.0014875	0.683193	0.0786351	SMTN;
ENSOART00000009506	X	49600001	49640000	0.000143716	0.000308981	1.1043	0.0786006	IQSEC2;
ENSOART00000006214	X	52300001	52340000	8.44977e-05	0.000240964	1.51183	0.0785463	USP27X;
ENSOART00000018516	6	66920001	66960000	0.000702306	0.00107074	0.608437	0.078514	TEC;
ENSOART00000018496;;ENSOART00000018454	X	112600001	112640000	7.68339e-05	0.000181257	1.23822	0.078086	CT83;CT83;
ENSOART00000018235	1	144640001	144680000	0.000727471	0.00104986	0.529235	0.0779301	ROBO2;
ENSOART00000014739;;ENSOART00000014616	1	121160001	121200000	0.00131406	0.0018487	0.49248	0.0779053	SYNJ1;SYNJ1;
ENSOART00000012929	2	180120001	180160000	0.000465036	0.0011215	1.27002	0.0778964	DPP10;
ENSOART00000003947	4	92920001	92960000	0.00100334	0.00140643	0.487227	0.0777902	KCP;
ENSOART00000017675	17	53800001	53840000	0.000117081	0.000295489	1.3356	0.0774258	ATP2A2;
ENSOART00000015920	15	21500001	21540000	0.000306957	0.000560106	0.867663	0.0771298	PPP2R1B;
ENSOART00000014736	21	32000001	32040000	0.00055873	0.000848323	0.602462	0.0768705	BARX2;
ENSOART00000002313	23	43740001	43780000	0.000413117	0.00087731	1.08654	0.0766584	LDLRAD4;
ENSOART00000012173;;ENSOART00000012245;;ENSOART00000012400	13	53560001	53600000	0.000189775	0.000328944	0.793552	0.0761298	CHRNA4;CHRNA4;ARFGAP1;
ENSOART00000011869	4	71560001	71600000	0.000771846	0.00108221	0.487596	0.0760667	NPY;
ENSOART00000021032	3	181700001	181740000	0.000381683	0.000653697	0.776247	0.0760031	PKP2;
ENSOART00000007233;;ENSOART00000006738	12	65480001	65520000	0.00032817	0.000562883	0.778392	0.075988	TPR;PRG4;
ENSOART00000011911;;ENSOART00000011726;;ENSOART00000011624;;ENSOART00000011963	13	53440001	53480000	0.000201301	0.000503182	1.32173	0.0758772	PTK6;PTK6;SRMS;FNDC11;
ENSOART00000021727;;ENSOART00000021707	1	183700001	183740000	0.0010159	0.00176794	0.799311	0.075807	GTF2E1;RABL3;
ENSOART00000021765	8	40720001	40760000	0.000491519	0.000846806	0.784784	0.0757343	FUT9;
ENSOART00000006210	18	66720001	66760000	0.000545736	0.000776541	0.508859	0.0755511	MARK3;
ENSOART00000013465	6	86180001	86220000	0.000561942	0.000881418	0.649405	0.0754699	SLC4A4;
ENSOART00000013639	11	46620001	46660000	0.000791194	0.00138829	0.811206	0.0754211	MARCH10;
ENSOART00000013009	18	20540001	20580000	0.00054286	0.00121365	1.1607	0.0754189	ZNF710;
ENSOART00000018243	13	56900001	56940000	0.000899503	0.00142395	0.662698	0.075342	GNAS;
ENSOART00000000521	4	44720001	44760000	0.000348321	0.000528451	0.601352	0.075209	RELN;
ENSOART00000010660	9	58620001	58660000	0.00110375	0.00155449	0.494028	0.0751736	SAMD12;
ENSOART00000006049;;ENSOART00000006040	14	47240001	47280000	0.000984127	0.00138322	0.491114	0.0750834	SPINT2;PPP1R14A;
ENSOART00000004136	7	99960001	100000000	0.000571044	0.00104489	0.871677	0.0750511	TRIM69;
ENSOART00000003128	7	89380001	89420000	6.50861e-05	0.000215053	1.72427	0.0749358	TSHR;
ENSOART00000009672	10	86360001	86400000	0.000199187	0.000417993	1.06936	0.0747905	CDC16;
ENSOART00000022422	7	35300001	35340000	0.000276504	0.000494737	0.839361	0.074456	UBR1;
ENSOART00000017639	3	77700001	77740000	0.0010403	0.00151831	0.545467	0.0744521	ATP6V1E2;
ENSOART00000003163	7	89480001	89520000	8.3508e-05	0.000307019	1.87834	0.074221	GTF2A1;
ENSOART00000021785	1	184280001	184320000	0.000412043	0.00066318	0.686606	0.074107	POLQ;
ENSOART00000017109	17	53680001	53720000	0.000287594	0.000605767	1.07473	0.0741041	IFT81;
ENSOART00000016938;;ENSOART00000017144	9	37560001	37600000	0.000890832	0.00172158	0.950508	0.0740952	SDCBP;NSMAF;
ENSOART00000004966	17	51280001	51320000	0.000269808	0.000505907	0.906939	0.0740743	ZNF664;
ENSOART00000009672	10	86340001	86380000	0.000371379	0.000566217	0.608463	0.0740162	CDC16;
ENSOART00000021759	8	40080001	40120000	0.000729566	0.00103736	0.507806	0.0738135	GPR63;
ENSOART00000010528;;ENSOART00000011141;;ENSOART00000010905	11	8840001	8880000	0.000963795	0.00139265	0.531035	0.0738053	TSPOAP1;SUPT4H1;SUPT4H1;
ENSOART00000013254	13	31320001	31360000	0.000289699	0.000475886	0.716061	0.0737224	MRC1;
ENSOART00000014204;;ENSOART00000014287	18	21240001	21280000	0.000493507	0.000810144	0.715108	0.0737027	IQGAP1;ZSCAN2;
ENSOART00000010246	18	4380001	4420000	0.000745512	0.00123217	0.724898	0.0737024	CHSY1;
ENSOART00000014928	22	20220001	20260000	0.000462463	0.000651298	0.49398	0.0736497	ERLIN1;
ENSOART00000022422	7	35340001	35380000	0.000326408	0.000603086	0.885687	0.0736071	UBR1;
ENSOART00000011525;;ENSOART00000011726;;ENSOART00000011911;;ENSOART00000011624	13	53420001	53460000	0.000198522	0.000512894	1.36936	0.0733946	FNDC11;GMEB2;SRMS;PTK6;
ENSOART00000018931	9	43380001	43420000	0.000342641	0.000805879	1.23387	0.0733909	CRH;
ENSOART00000018274	5	91300001	91340000	0.000272964	0.000682174	1.32143	0.0733209	SLF1;
ENSOART00000010132	X	79080001	79120000	0.000174347	0.000249106	0.514798	0.0731385	GABRE;
ENSOART00000000462	X	122080001	122120000	0.000405774	0.000628322	0.630828	0.0728859	BEX4;
ENSOART00000017180;;ENSOART00000017428;;ENSOART00000017321;;ENSOART00000017271	17	71360001	71400000	0.000900606	0.00125808	0.482256	0.0728073	SDF2L1;PPIL2;UBE2L3;YDJC;
ENSOART00000018235	1	144700001	144740000	0.000507069	0.000706126	0.477744	0.0727372	ROBO2;
ENSOART00000009528	25	30780001	30820000	0.000574382	0.00121326	1.07881	0.0727012	SAMD8;
ENSOART00000018711	13	57320001	57360000	0.000436875	0.000804996	0.881761	0.0726899	RAB22A;
ENSOART00000003128	7	89420001	89460000	7.76325e-05	0.000390016	2.3288	0.0726364	TSHR;
ENSOART00000001821	25	42820001	42860000	0.00139199	0.00234015	0.749452	0.0725527	WDFY4;
ENSOART00000022620	1	214420001	214460000	0.00101776	0.00143889	0.499559	0.0724208	TNIK;
ENSOART00000000457	1	215260001	215300000	0.000443061	0.000616342	0.476226	0.0724096	PHC3;
ENSOART00000018406	3	173480001	173520000	0.000799012	0.00127492	0.674118	0.0721328	SLC41A2;
ENSOART00000010094;;ENSOART00000010035	26	18420001	18460000	0.0002999	0.000761977	1.34527	0.0718692	SLC7A2;PDGFRL;
ENSOART00000010636	18	5640001	5680000	0.000827283	0.001553	0.908605	0.071818	ADAMTS17;
ENSOART00000002463	3	1880001	1920000	0.000890996	0.00126908	0.510292	0.0717225	COL5A1;
ENSOART00000010915	2	41160001	41200000	0.00106921	0.00173739	0.700376	0.0717204	ADAM28;
ENSOART00000003446	2	138760001	138800000	0.000194239	0.000604931	1.63894	0.0717041	PPIG;
ENSOART00000000951	X	36100001	36140000	0.000441183	0.000716411	0.69941	0.0717009	TSPAN7;
ENSOART00000014442;;ENSOART00000014393	8	51060001	51100000	0.000649328	0.00163999	1.33667	0.0716664	NT5E;SNX14;
ENSOART00000003651;;ENSOART00000003815	3	155180001	155220000	0.000540308	0.000961245	0.831122	0.071507	TBK1;XPOT;
ENSOART00000012591	18	20120001	20160000	0.000694581	0.000999023	0.524375	0.0713024	TICRR;
ENSOART00000018406	3	173460001	173500000	0.000965081	0.00135486	0.489422	0.0711216	SLC41A2;
ENSOART00000013438	8	47280001	47320000	0.000427771	0.000608018	0.507275	0.0711164	BACH2;
ENSOART00000004380	5	56820001	56860000	0.000563873	0.000941197	0.739126	0.0710623	SPINK5;
ENSOART00000019039	1	71260001	71300000	0.000594976	0.000863039	0.536594	0.0709403	ALG14;
ENSOART00000004136;;ENSOART00000004110	7	99940001	99980000	0.000806405	0.00121304	0.589051	0.0709328	TRIM69;B2M;
ENSOART00000002958	16	320001	360000	0.000687977	0.000993888	0.530723	0.0708736	PANK3;
ENSOART00000004752	4	60780001	60820000	0.000610051	0.00085408	0.485441	0.0708069	ANLN;
ENSOART00000001841	4	91700001	91740000	0.000716371	0.00109525	0.612481	0.0705682	ZNF800;
ENSOART00000022721	7	48840001	48880000	0.000739381	0.00144263	0.964311	0.0705637	LIPC;
ENSOART00000013632	4	74820001	74860000	0.000755753	0.0012898	0.771161	0.0704154	TNS3;
ENSOART00000004752	4	60820001	60860000	0.000704942	0.00107063	0.602884	0.0703796	ANLN;
ENSOART00000003426	25	2700001	2740000	0.000122475	0.000234993	0.94013	0.070297	PGBD5;
ENSOART00000015920;;ENSOART00000015732	15	21480001	21520000	0.000545024	0.000934993	0.778636	0.0702588	PPP2R1B;SIK2;
ENSOART00000019427	5	49000001	49040000	0.000212952	0.000367057	0.785476	0.0702576	SLC4A9;
ENSOART00000011719	20	8740001	8780000	0.000186734	0.000381841	1.03199	0.0702411	C6orf106;
ENSOART00000013401	8	46860001	46900000	0.000588259	0.00123712	1.07246	0.0701773	MAP3K7;
ENSOART00000010950	X	90040001	90080000	0.000256344	0.000385912	0.590191	0.0701355	SLITRK4;
ENSOART00000017270	X	108840001	108880000	0.00012724	0.000198025	0.63813	0.0701242	ENOX2;
ENSOART00000014739	1	121180001	121220000	0.00143955	0.00231187	0.683442	0.0699522	SYNJ1;
ENSOART00000021939	1	185200001	185240000	0.000117119	0.000298049	1.34757	0.0699272	PARP9;
ENSOART00000016641	1	270800001	270840000	0.000931895	0.00138522	0.571876	0.0698053	ANKRD28;
ENSOART00000018642	7	8920001	8960000	0.000383582	0.000619901	0.692503	0.0697783	AP3B1;
ENSOART00000006164;;ENSOART00000006263	3	3900001	3940000	0.0002798	0.00041347	0.563387	0.0697411	TSC1;SPACA9;
ENSOART00000017892	1	69080001	69120000	0.000625257	0.000891318	0.511491	0.0696364	EVI5;
ENSOART00000004136	7	99980001	100020000	0.000454897	0.000832414	0.871761	0.0695577	TRIM69;
ENSOART00000013438	8	47260001	47300000	0.000601219	0.000841021	0.484251	0.0695349	BACH2;
ENSOART00000010149;;ENSOART00000010292	1	37580001	37620000	0.000543053	0.000934158	0.782574	0.0694106	DOCK7;ANGPTL3;
ENSOART00000009680	2	91720001	91760000	0.000552282	0.00103602	0.907575	0.0693671	ELAVL2;
ENSOART00000013828	17	16960001	17000000	0.000381111	0.00053239	0.482272	0.0693229	CLGN;
ENSOART00000020482;;ENSOART00000020477	3	217000001	217040000	0.000512664	0.000780513	0.606409	0.0692936	WBP2NL;CENPM;
ENSOART00000006748	2	10100001	10140000	0.000564804	0.000920791	0.705123	0.0691958	RGS3;
ENSOART00000006505;;ENSOART00000006513	2	9100001	9140000	0.000295018	0.000623343	1.07922	0.0691379	TMEM268;ATP6V1G1;
ENSOART00000017699	X	19180001	19220000	7.13156e-05	0.000181532	1.34793	0.0691196	MBTPS2;
ENSOART00000017407	9	73040001	73080000	0.000674957	0.00100092	0.568459	0.0691098	RIMS2;
ENSOART00000010636	18	5620001	5660000	0.000812747	0.00152282	0.905867	0.0690182	ADAMTS17;
ENSOART00000011992	8	29860001	29900000	0.000780065	0.00127898	0.713327	0.0689843	PDSS2;
ENSOART00000017675;;ENSOART00000018093	17	53840001	53880000	0.000132236	0.000253016	0.936114	0.0688852	ATP2A2;ANAPC7;
ENSOART00000011992	8	29820001	29860000	0.000458262	0.000752581	0.715674	0.06883	PDSS2;
ENSOART00000013510	15	53480001	53520000	0.000631716	0.000911198	0.528488	0.0687984	DGAT2;
ENSOART00000014393	8	51020001	51060000	0.000251158	0.000541122	1.10736	0.068796	SNX14;
ENSOART00000010173	18	4120001	4160000	0.000246362	0.000375058	0.606334	0.0685913	GABRG3;
ENSOART00000017270;;ENSOART00000017324	X	108760001	108800000	0.000208574	0.000296581	0.507867	0.0685345	ENOX2;ENOX2;
ENSOART00000011405;;ENSOART00000011186	6	85100001	85140000	0.000713188	0.00112923	0.662985	0.0684665	CSN2;CSN1S1;
ENSOART00000016641	1	270840001	270880000	0.000403191	0.000705141	0.806448	0.0683955	ANKRD28;
ENSOART00000009476	18	48100001	48140000	0.000637817	0.00114828	0.84826	0.0683936	PNN;
ENSOART00000011992	8	29740001	29780000	9.11644e-05	0.00038058	2.06166	0.0683487	PDSS2;
ENSOART00000003020	13	24180001	24220000	0.000590841	0.000958312	0.697725	0.0681462	KIAA1217;
ENSOART00000004752	4	60840001	60880000	0.000597218	0.000911682	0.610273	0.0681032	ANLN;
ENSOART00000020440	X	27800001	27840000	0.000259364	0.000477505	0.880538	0.0680791	CXorf21;
ENSOART00000022391;;ENSOART00000022395	2	228600001	228640000	0.000674093	0.000978135	0.537086	0.0680361	MFF;TM4SF20;
ENSOART00000022044	1	188220001	188260000	0.000698293	0.00123602	0.823798	0.0679411	OSBPL11;
ENSOART00000022948	3	204940001	204980000	0.000346794	0.000542609	0.645834	0.0678679	CD69;
ENSOART00000008908	5	16540001	16580000	0.000654176	0.000966172	0.562601	0.0678294	SAFB2;
ENSOART00000009674	12	33760001	33800000	0.000936927	0.00130601	0.479157	0.0678161	RGS7;
ENSOART00000004057;;ENSOART00000004092	7	99860001	99900000	0.000394093	0.000612511	0.6362	0.0678073	SPG11;PATL2;
ENSOART00000003947;;ENSOART00000003671;;ENSOART00000003808;;ENSOART00000003818	4	92880001	92920000	0.000783219	0.00111651	0.511509	0.0677488	ATP6V1FNB;KCP;FLNC;ATP6V1F;
ENSOART00000003128	7	89400001	89440000	7.16367e-05	0.000267422	1.90035	0.0676276	TSHR;
ENSOART00000007405	26	6720001	6760000	0.000511016	0.00072953	0.513599	0.067609	VEGFC;
ENSOART00000003003	20	50340001	50380000	0.000151967	0.000441006	1.53704	0.0674408	GMDS;
ENSOART00000000491	19	47940001	47980000	0.000102352	0.000192957	0.91474	0.06744	SFMBT1;
ENSOART00000011557	3	91480001	91520000	0.000437887	0.00101968	1.21949	0.0672561	YIPF4;
ENSOART00000003236;;ENSOART00000003411;;ENSOART00000003302	X	75340001	75380000	0.000157051	0.000335647	1.09571	0.0672319	CHM;MPP1;DKC1;
ENSOART00000009900;;ENSOART00000010116;;ENSOART00000010243	17	69400001	69440000	0.000560976	0.00109843	0.969432	0.0672246	SMTN;SMTN;INPP5J;
ENSOART00000001530	1	218020001	218060000	0.000595455	0.000878194	0.560547	0.067009	SERPINI2;
ENSOART00000020329	15	63420001	63460000	0.000598269	0.00130876	1.12933	0.0670076	EHF;
ENSOART00000018516	6	66900001	66940000	0.00062746	0.00091788	0.548782	0.0669907	TEC;
ENSOART00000023039	7	72680001	72720000	0.00032189	0.000588579	0.870668	0.0669202	PPP2R5E;
ENSOART00000021178	3	183200001	183240000	0.000516635	0.00078266	0.59924	0.0668741	DENND5B;
ENSOART00000001638	4	89140001	89180000	0.000474604	0.000890278	0.907532	0.0668494	POT1;
ENSOART00000000702	AMGL01125244.1	1	40000	0.000146523	0.00022483	0.617707	0.0667447	CYP11B1;
ENSOART00000011691	1	112080001	112120000	0.000176495	0.000247127	0.485625	0.0666869	UHMK1;
ENSOART00000018274	5	91280001	91320000	0.000509693	0.00103816	1.02633	0.0664374	SLF1;
ENSOART00000011018;;ENSOART00000011043	3	7760001	7800000	0.000254468	0.000353748	0.475238	0.0664075	ODF2;CERCAM;
ENSOART00000012784	3	164760001	164800000	0.000967197	0.00171166	0.823514	0.0663479	OR10A7;
ENSOART00000013164	6	85960001	86000000	0.000338024	0.000610427	0.852693	0.0663426	DCK;
ENSOART00000000635	X	35660001	35700000	0.000153991	0.000304087	0.981638	0.0663081	SRPX;
ENSOART00000006164;;ENSOART00000006284;;ENSOART00000006263	3	3920001	3960000	0.000501368	0.000707789	0.497449	0.0662503	TSC1;AK8;SPACA9;
ENSOART00000014180	5	40200001	40240000	0.000414885	0.000687789	0.729255	0.0661482	PGBD2;
ENSOART00000010401	1	37800001	37840000	0.000413614	0.00068718	0.732403	0.0660488	ATG4C;
ENSOART00000003003	20	50360001	50400000	0.000158394	0.00044064	1.47608	0.0660119	GMDS;
ENSOART00000006547	11	20100001	20140000	0.000703761	0.000986057	0.486585	0.0659418	MYO18A;
ENSOART00000010417	17	61440001	61480000	0.000449172	0.000690195	0.619736	0.0659163	PTPN11;
ENSOART00000004057	7	99800001	99840000	0.000238496	0.000606281	1.34602	0.065806	SPG11;
ENSOART00000010735	18	5920001	5960000	0.000732744	0.00104372	0.510354	0.0657709	ADAMTS17;
ENSOART00000014132	15	19660001	19700000	0.000616008	0.000869284	0.496879	0.0656783	ZC3H12C;
ENSOART00000006915	1	244620001	244660000	0.000209045	0.000347965	0.735129	0.0656355	XRN1;
ENSOART00000013639	11	46600001	46640000	0.000781733	0.00133725	0.774521	0.0655306	MARCH10;
ENSOART00000011952	1	42280001	42320000	0.000993712	0.00158391	0.672591	0.0654863	SLC35D1;
ENSOART00000016283	13	80700001	80740000	0.000559567	0.000841083	0.587937	0.0654711	TSHZ2;
ENSOART00000003446;;ENSOART00000003343	2	138740001	138780000	0.000134977	0.00022257	0.721546	0.0654354	PPIG;CCDC173;
ENSOART00000003008	20	50400001	50440000	0.000363796	0.00102994	1.50136	0.0654297	GMDS;
ENSOART00000009106;;ENSOART00000008813	13	42060001	42100000	0.000329183	0.000516573	0.650082	0.0654131	TASOR2;GDI2;
ENSOART00000010154	2	158800001	158840000	0.000807724	0.00127067	0.653655	0.0650537	LYPD6;
ENSOART00000005389	1	26260001	26300000	0.000260334	0.000479916	0.882418	0.0649412	BTF3L4;
ENSOART00000021178	3	183180001	183220000	0.000463395	0.00069845	0.591914	0.0648663	DENND5B;
ENSOART00000012591;;ENSOART00000012703	18	20140001	20180000	0.000901053	0.00157838	0.808761	0.0648131	TICRR;KIF7;
ENSOART00000009810;;ENSOART00000011004	11	20880001	20920000	0.000526016	0.000780308	0.568937	0.0647378	NSRP1;SLC6A4;
ENSOART00000001753	X	37900001	37940000	0.000186708	0.000388798	1.05824	0.0647236	MED14;
ENSOART00000015329	3	213520001	213560000	0.000361051	0.00102359	1.50336	0.0646573	TRIOBP;
ENSOART00000006147	6	102360001	102400000	0.0010937	0.00153821	0.492035	0.0645623	PPP2R2C;
ENSOART00000018732;;ENSOART00000018781;;ENSOART00000009817	20	28780001	28820000	0.000492332	0.000764556	0.634991	0.0644714	OR2B3;OR2B3;OR2B3;
ENSOART00000019405	X	117760001	117800000	0.000197572	0.000347402	0.814228	0.0644397	CHRDL1;
ENSOART00000010915	2	41140001	41180000	0.000956152	0.00144302	0.593779	0.0644128	ADAM28;
ENSOART00000012212	14	10640001	10680000	0.000502623	0.000751589	0.580467	0.0643039	KIAA0513;
ENSOART00000002811	7	85620001	85660000	0.000817986	0.00124825	0.609759	0.0642707	SPTLC2;
ENSOART00000016601	6	4360001	4400000	0.000515878	0.000828715	0.683846	0.0642403	TNIP3;
ENSOART00000015508	X	102920001	102960000	0.0002455	0.000465752	0.923839	0.0640334	TENM1;
ENSOART00000019470	X	61900001	61940000	0.000117556	0.000167128	0.507605	0.063991	PHKA1;
ENSOART00000016295	8	60540001	60580000	0.000479975	0.000802772	0.742031	0.0639774	AHI1;
ENSOART00000000668;;ENSOART00000000542	5	6600001	6640000	0.000816793	0.00119666	0.550971	0.0638799	RAB8A;HSH2D;
ENSOART00000009674	12	33720001	33760000	0.00053739	0.000798375	0.571097	0.0638098	RGS7;
ENSOART00000008997;;ENSOART00000014180	5	40180001	40220000	0.000651964	0.00102825	0.657327	0.0637478	PGBD2;PGBD2;
ENSOART00000018476	3	173580001	173620000	0.00087059	0.00123732	0.507153	0.0637319	C12orf45;
ENSOART00000019446	2	203940001	203980000	0.000516952	0.000883436	0.773095	0.0636793	CARF;
ENSOART00000014535	2	71020001	71060000	0.000134079	0.000365449	1.44659	0.0636739	RFX3;
ENSOART00000011501	4	102240001	102280000	0.000673754	0.000941026	0.482013	0.0636715	TMEM213;
ENSOART00000011858	1	42220001	42260000	0.000167172	0.00026714	0.676263	0.0636298	MIER1;
ENSOART00000001639	3	205760001	205800000	0.000390345	0.000607655	0.638503	0.0635947	PHC1;
ENSOART00000001641;;ENSOART00000001654	8	67800001	67840000	0.000468734	0.0006937	0.565542	0.0635382	ADAT2;PEX3;
ENSOART00000003866	X	41380001	41420000	0.000113038	0.000268858	1.25004	0.0635161	EFHC2;
ENSOART00000017129;;ENSOART00000017349	X	59940001	59980000	7.48492e-05	0.000157526	1.07353	0.0633798	DLG3;TEX11;
ENSOART00000005278	4	15140001	15180000	0.000576319	0.00080573	0.483429	0.063301	C1GALT1;
ENSOART00000004380	5	56800001	56840000	0.000657851	0.000945431	0.523211	0.0632251	SPINK5;
ENSOART00000020491	1	84160001	84200000	0.000757689	0.0011898	0.651041	0.0631365	VAV3;
ENSOART00000006403	22	40640001	40680000	0.000431937	0.000745507	0.787401	0.063132	ATE1;
ENSOART00000002848	13	50940001	50980000	0.000719668	0.00109702	0.608186	0.0631059	ATRN;
ENSOART00000017675	17	53820001	53860000	0.000139584	0.000327649	1.23102	0.0631036	ATP2A2;
ENSOART00000000387;;ENSOART00000000629;;ENSOART00000000340	11	33920001	33960000	0.000407399	0.000588211	0.529891	0.0630626	LLGL1;FLII;MIEF2;
ENSOART00000015873	9	53000001	53040000	0.000272683	0.000444391	0.704605	0.0630578	PEX2;
ENSOART00000017639	3	77720001	77760000	0.000957887	0.0015178	0.664054	0.0629077	ATP6V1E2;
ENSOART00000014076;;ENSOART00000014146	X	14120001	14160000	0.000285437	0.000480936	0.752673	0.0627254	CTPS2;S100G;
ENSOART00000010594;;ENSOART00000010651	3	7620001	7660000	0.000426955	0.000730744	0.775282	0.0627229	PKN3;PKN3;
ENSOART00000001602	1	218180001	218220000	0.000542778	0.000803599	0.566114	0.0625654	ZBBX;
ENSOART00000006769	1	244540001	244580000	0.000218581	0.000418264	0.936246	0.0625407	ATR;
ENSOART00000006245	18	40520001	40560000	0.00044914	0.000752834	0.745167	0.0624437	STRN3;
ENSOART00000010173	18	4140001	4180000	0.000450315	0.000823689	0.871165	0.0622869	GABRG3;
ENSOART00000010391	2	37780001	37820000	0.000295102	0.000458589	0.635988	0.0621215	B4GALT1;
ENSOART00000009101;;ENSOART00000009166;;ENSOART00000009095;;ENSOART00000009132	14	50400001	50440000	0.000637999	0.00131125	1.03932	0.0619665	DMRTC2;RPS19;LYPD4;CD79A;
ENSOART00000005278	4	15180001	15220000	0.000793253	0.00111286	0.488419	0.0619582	C1GALT1;
ENSOART00000020858;;ENSOART00000020789;;ENSOART00000000127	11	24620001	24660000	0.000392546	0.000628614	0.679313	0.0618574	MYBBP1A;SPNS3;GGT6;
ENSOART00000009463	14	7380001	7420000	0.000312739	0.000590969	0.918123	0.0617655	GAN;
ENSOART00000003564	2	138780001	138820000	0.000301139	0.000837851	1.47626	0.061633	FASTKD1;
ENSOART00000003003;;ENSOART00000003008	20	50380001	50420000	0.000142078	0.000373236	1.3934	0.0616197	GMDS;GMDS;
ENSOART00000014442	8	51120001	51160000	0.000351967	0.000760395	1.11131	0.0615385	NT5E;
ENSOART00000009476	18	48120001	48160000	0.000650934	0.00103412	0.66782	0.0615371	PNN;
ENSOART00000017620	6	116420001	116460000	0.000141323	0.000486689	1.784	0.0614987	SLBP;
ENSOART00000012083	13	53500001	53540000	0.00025583	0.000555123	1.11762	0.061498	KCNQ2;
ENSOART00000013639	11	46580001	46620000	0.000501643	0.000889445	0.826244	0.0614698	MARCH10;
ENSOART00000008522	1	30840001	30880000	0.000731615	0.00106806	0.545836	0.0613627	USP24;
ENSOART00000014123	3	97200001	97240000	0.00115506	0.00210849	0.868242	0.061348	GPR45;
ENSOART00000005059	12	2880001	2920000	0.000886476	0.00140189	0.66122	0.0612796	PM20D1;
ENSOART00000005023	17	52380001	52420000	0.000710536	0.00110004	0.630576	0.0611836	HCAR1;
ENSOART00000020299	2	207300001	207340000	0.000327139	0.00053967	0.722174	0.0610835	ZDBF2;
ENSOART00000014230	3	10880001	10920000	0.000215166	0.00038747	0.848634	0.0609763	SCAI;
ENSOART00000020299	2	207320001	207360000	0.000570432	0.00102729	0.848717	0.0608343	ZDBF2;
ENSOART00000011936	1	80420001	80460000	0.000840675	0.00125404	0.576963	0.0607659	RNPC3;
ENSOART00000014378	12	53640001	53680000	0.000699742	0.00105998	0.599142	0.0606873	RABGAP1L;
ENSOART00000015405	2	86680001	86720000	0.000358912	0.000580993	0.694891	0.0606289	ADAMTSL1;
ENSOART00000011025	X	125820001	125860000	0.000108545	0.000233182	1.10316	0.0606263	ARMCX2;
ENSOART00000013744	15	53760001	53800000	0.000794254	0.00121888	0.617884	0.0605447	WNT11;
ENSOART00000013739	11	55920001	55960000	0.00111831	0.00171398	0.61603	0.0605081	CD300E;
ENSOART00000002848	13	50920001	50960000	0.000306585	0.000780364	1.34786	0.0605036	ATRN;
ENSOART00000006217	15	35280001	35320000	0.000200973	0.00047769	1.24907	0.0604216	C11orf58;
ENSOART00000000347;;ENSOART00000015960	1	215160001	215200000	0.000806317	0.00143278	0.829398	0.060413	PRKCI;PRKCI;
ENSOART00000011457	3	91440001	91480000	0.000684085	0.00113215	0.726818	0.0603689	BIRC6;
ENSOART00000008214	10	15060001	15100000	0.000689281	0.00114371	0.730557	0.0603238	CCDC122;
ENSOART00000011815	15	17020001	17060000	0.000906185	0.00127174	0.488926	0.060278	RAB39A;
ENSOART00000010149	1	37540001	37580000	0.000582947	0.000904018	0.632987	0.0601816	DOCK7;
ENSOART00000011770	X	8780001	8820000	0.000184243	0.000280445	0.606108	0.0601439	ARHGAP6;
ENSOART00000018635	X	113380001	113420000	0.000149349	0.000254271	0.767679	0.0601226	LRCH2;
ENSOART00000009030;;ENSOART00000009089	14	50340001	50380000	0.000375219	0.000568346	0.599037	0.0601164	RABAC1;ARHGEF1;
ENSOART00000007889	1	248520001	248560000	0.000618195	0.000987521	0.675749	0.0601022	PIK3CB;
ENSOART00000014145;;ENSOART00000014050	12	53300001	53340000	8.98513e-05	0.000153451	0.772167	0.0599055	RC3H1;SERPINC1;
ENSOART00000013374	1	118120001	118160000	0.000246849	0.00054923	1.15378	0.0597195	ADCY10;
ENSOART00000014407	13	77640001	77680000	0.000590793	0.00103564	0.809798	0.0597066	TMEM189-UBE2V1;
ENSOART00000010825	X	122200001	122240000	0.000196985	0.000320868	0.703894	0.0595751	TCEAL1;
ENSOART00000006769;;ENSOART00000006915	1	244580001	244620000	0.000192959	0.000282818	0.55158	0.0595348	ATR;XRN1;
ENSOART00000012212	14	10620001	10660000	0.000792237	0.00133217	0.749774	0.0595254	KIAA0513;
ENSOART00000007332	4	96320001	96360000	0.000965987	0.00150381	0.638547	0.0594786	PLXNA4;
ENSOART00000010138;;ENSOART00000010171;;ENSOART00000010281	20	17800001	17840000	0.000607544	0.000896691	0.561622	0.0593869	SLC29A1;HSP90AB1;SLC35B2;
ENSOART00000021733	8	16820001	16860000	0.000603733	0.000871532	0.529643	0.0593715	GJA1;
ENSOART00000006580	23	25020001	25060000	0.000335875	0.000691254	1.04129	0.0593187	GAREM1;
ENSOART00000004682;;ENSOART00000005868	5	36440001	36480000	0.000460118	0.000963809	1.06674	0.0593086	MXD3;PDLIM7;
ENSOART00000013401	8	46840001	46880000	0.000744798	0.00112834	0.599281	0.0592624	MAP3K7;
ENSOART00000009237	1	34200001	34240000	0.000800589	0.00114846	0.520567	0.0592322	FGGY;
ENSOART00000017215	4	37720001	37760000	0.00015478	0.000328839	1.08716	0.0591864	PCLO;
ENSOART00000021331	3	223340001	223380000	0.00138499	0.00197104	0.509081	0.0591309	CERK;
ENSOART00000003317	7	96560001	96600000	0.00100281	0.00161033	0.683308	0.0591238	GALC;
ENSOART00000003401;;ENSOART00000003338	26	35520001	35560000	0.00110862	0.00172989	0.641915	0.05909	PLAT;AP3M2;
ENSOART00000006418	17	68560001	68600000	0.000321844	0.000454422	0.497671	0.0590773	MTMR3;
ENSOART00000009301	2	30200001	30240000	0.000651198	0.00102527	0.654836	0.0590258	ERCC6L2;
ENSOART00000017498	X	18980001	19020000	0.000285433	0.000549001	0.943657	0.0589607	SMPX;
ENSOART00000016938	9	37540001	37580000	0.000922788	0.00150556	0.706229	0.0588743	SDCBP;
ENSOART00000004057;;ENSOART00000003950	7	99760001	99800000	8.61994e-05	0.000268404	1.63866	0.0587871	SPG11;EIF3J;
ENSOART00000000577;;ENSOART00000007038;;ENSOART00000007015	15	48620001	48660000	0.00096788	0.00138238	0.514254	0.0587653	OR51F1;OR51F1;OR51F1;
ENSOART00000011162	X	135080001	135120000	0.000162172	0.000254368	0.649392	0.0587471	PABPC5;
ENSOART00000010993	9	29240001	29280000	0.0010735	0.00154284	0.523266	0.0586798	WDYHV1;
ENSOART00000014111;;ENSOART00000014123	3	97180001	97220000	0.0010001	0.00173657	0.796096	0.0586044	TGFBRAP1;GPR45;
ENSOART00000017129	X	59920001	59960000	0.000119185	0.000222112	0.898085	0.0584112	DLG3;
ENSOART00000006748	2	10140001	10180000	0.000508233	0.00103874	1.03127	0.0584103	RGS3;
ENSOART00000003128	7	89300001	89340000	0.000496228	0.000763563	0.621744	0.058186	TSHR;
ENSOART00000000734	8	63080001	63120000	0.000930468	0.00135038	0.537337	0.0581757	ARFGEF3;
ENSOART00000010172	2	37420001	37460000	0.000182564	0.00033408	0.871791	0.0581584	UBE2R2;
ENSOART00000021091	2	217180001	217220000	0.000872662	0.00146405	0.74647	0.0581555	XRCC5;
ENSOART00000018723	5	23260001	23300000	0.000454208	0.000785469	0.790201	0.0580158	FBN2;
ENSOART00000013212	16	40820001	40860000	0.000472487	0.00102413	1.11605	0.0580049	NPR3;
ENSOART00000008997;;ENSOART00000014104	5	40160001	40200000	0.000832284	0.00121251	0.542849	0.0579549	PGBD2;ZNF692;
ENSOART00000020400	1	168540001	168580000	0.000552354	0.000799485	0.533478	0.0578953	ALCAM;
ENSOART00000005474	8	89280001	89320000	0.000815761	0.00120724	0.565494	0.0578939	SMOC2;
ENSOART00000003426	25	2720001	2760000	0.000153117	0.000292157	0.932109	0.0578125	PGBD5;
ENSOART00000018069	5	21500001	21540000	0.000593691	0.000924702	0.639276	0.0577113	LYRM7;
ENSOART00000002014	1	180080001	180120000	0.000584387	0.000889233	0.605637	0.0576935	LSAMP;
ENSOART00000006769	1	244520001	244560000	0.000446188	0.000962493	1.10912	0.0576146	ATR;
ENSOART00000013164;;ENSOART00000013027	6	85940001	85980000	0.000461782	0.000867481	0.90962	0.0575847	DCK;MOB1B;
ENSOART00000010612	4	27860001	27900000	0.000668862	0.00106128	0.666025	0.0575643	TWIST1;
ENSOART00000018472	1	152360001	152400000	0.00084799	0.00124761	0.557048	0.0575098	CADM2;
ENSOART00000013632	4	74840001	74880000	0.000798674	0.00130045	0.703332	0.0574747	TNS3;
ENSOART00000019963	6	34080001	34120000	0.000501407	0.000714548	0.511049	0.0574032	CCSER1;
ENSOART00000015508	X	102900001	102940000	0.000280392	0.000457957	0.707767	0.0573244	TENM1;
ENSOART00000003440	3	69020001	69060000	0.000954754	0.00159898	0.743951	0.0571673	EML6;
ENSOART00000016727	19	44940001	44980000	0.000430322	0.000637759	0.567595	0.0571382	ERC2;
ENSOART00000014660	3	213000001	213040000	0.000979109	0.00169753	0.793896	0.0570855	CECR2;

## Sheet: Sheet1 (4)
Supplementary Table S1. Overview of sample information and sequencing statistics
Sample	Breed	Clean Reads Number	Clean Bases Number (G)	Map Rate(%)	Effective Depth
s182	MG	144782068	21.72	99.52	8.26
s252	MG	130265506	19.54	99.43	7.43
s296	MG	106977946	16.05	99.22	6.09
s332	MG	101877124	15.28	99.19	5.8
s342	MG	131535838	19.73	99.49	7.51
s415	MG	105352102	15.8	99.27	6
s422	MG	113626930	17.04	99.45	6.48
s439	MG	111539346	16.73	99.42	6.36
s496	MG	121287406	18.19	99.32	6.91
s507	MG	103252408	15.49	99.31	5.88
s530	MG	101310512	15.2	99.41	5.78
s542	MG	106250700	15.94	99.37	6.06
s544	MG	122025296	18.3	99.42	6.96
s640	MG	117527632	17.63	98.68	6.65
s646	MG	98240240	14.74	99.32	5.6
s653	MG	101346064	15.2	99.16	5.76
s658	MG	100780956	15.12	99.43	5.75
s666a	MG	104921118	15.74	99.38	5.98
s686	MG	114019114	17.1	98.97	6.47
s713	MG	154713956	23.21	99.36	8.82
s754	MG	103615518	15.54	99.1	5.89
s790	MG	87887700	13.18	99.3	5.01
s802	MG	122202134	18.33	99.29	6.96
s806	MG	112540084	16.88	98.93	6.39
s813	MG	113682524	17.05	99.44	6.48
s82	MG	107558518	16.13	99.5	6.14
s906	MG	125364718	18.8	99.47	7.15
s936	MG	114998242	17.25	99.27	6.55
776	BM	146151262	21.92	98.77	8.28
10-0820	BM	145643334	21.84	98.72	8.25
10-2226	BM	134247918	20.13	97.89	7.54
10-5482	BM	120852170	18.12	98.48	6.83
11-2268	BM	141166850	21.17	98.99	8.01
11-2272	BM	122735250	18.41	98.74	6.95
11-6030	BM	145518814	21.82	98.66	8.23
11-7150	BM	127505784	19.12	98.67	7.22
12-0954	BM	142212076	21.33	98.59	8.04
13-0198	BM	130448166	19.56	98.78	7.39
13-0278	BM	143638332	21.54	98.4	8.11
13-0298	BM	112530576	16.87	98.59	6.36
13-0726	BM	132970890	19.94	98.73	7.53
150000336	BM	126003674	18.9	98.74	7.14
16-0276	BM	128848952	19.32	98.87	7.31
437	BM	128294356	19.24	98.23	7.23
4964	BM	120940812	18.14	99.28	6.89
SIN-L	BM	377505804	56.62	98.39	21.3
10-2242	BM	134143680	20.12	99.21	7.63
11-2206	BM	131368526	19.7	99.29	7.48
12-0724	BM	126176326	18.92	99.24	7.18
